# Supplementary material for: Clinical Pharmacists’ Involvement in Pharmacogenomics Testing and Related Services in China
Source: J Pers Med. 2022 Jul 31;12(8):1267. doi: 10.3390/jpm12081267 (PMC9409798; doi:10.3390/jpm12081267)
Supplement: Supplementary file 1 [file jpm-12-01267-s001.zip]

Archive with 1 entries (1 files):
- jpm-1817052-supplementary.pdf
